# Supplementary material for: Statin-Sensitive Akt1/Src/Caveolin-1 Signaling Enhances Oxidative Stress Resistance in Rhabdomyosarcoma
Source: Cancers (Basel). 2024 Feb 20;16(5):853. doi: 10.3390/cancers16050853 (PMC11154391; doi:10.3390/cancers16050853)
Supplement: Supplementary file 1 [file cancers-16-00853-s001.zip]

Archive with 6 entries (6 files):
- Original blot Fig 1C NEW.jpg
- Original blot Fig 2A, B NEW.jpg
- Original blot Fig. 2D NEW.jpg
- Original blot Fig. 2E, G NEW.jpg
- Original blot Fig. 2H NEW.jpg
- Original blot Fig. 3C NEW.jpg
